# Supplementary material for: Effect of Lipopolysaccharide-Induced Inflammatory Challenge on β-Glucuronidase Activity and the Concentration of Quercetin and Its Metabolites in the Choroid Plexus, Blood Plasma and Cerebrospinal Fluid
Source: Int J Mol Sci. 2021 Jul 1;22(13):7122. doi: 10.3390/ijms22137122 (PMC8268849; doi:10.3390/ijms22137122)
Supplement: Supplementary file 1 [file ijms-22-07122-s001.zip]

Archive with 1 entries (1 files):
- ijms-1249983-supplementary.pdf
